# Supplementary material for: RNase H1 and Sen1 ensure that transient TERRA R-loops promote the repair of short telomeres
Source: EMBO Rep. 2025 May 22;26(12):3032–44. doi: 10.1038/s44319-025-00469-7 (PMC12187912; doi:10.1038/s44319-025-00469-7)
Supplement: Supplementary file 5 — Source data Fig. 1 [file 44319_2025_469_MOESM5_ESM.zip › Figure 1/1B/1B.xlsx]

## Sheet: Sheet1
OD600 measured every 24h.
Day	est2 + EV						Day	est2 + RNH1						Day	est2 + rnh1-D193N
	n1	n2	n3	n4	n5			n1	n2	n3	n4	n5			n1	n2	n3	n4	n5
1	4.9	5.68	5.82	1.08	5.24		1	4.24	3.86	4.46	6.36	6.36		1	3.18	2.72	3.14	2.74	2.18
2	8.26	8.86	9.76	0.622	8.18		2	8.18	0.874	6.36	5.48	7.42		2	5.78	4.48	3.22	3.24	3.32
3	6.72	6.36	8.46	0.48	6.82		3	6	1.305	2.94	1.245	4.06		3	4.2	2.82	2.4	1.735	1.89
4	4.96	3.62	6.26	0.83	4.82		4	3.18	2.135	0.815	0.241	1.185		4	2.235	0.94	1.715	0.775	0.66
5	3.36	1.625	3.46	1.685	1.64		5	0.644	0.758	0.154	0.084	0.143		5	0.534	0.157	0.804	0.163	0.103
6	1.335	0.424	0.804	1.325	0.37		6	0.095	0.308	0.076	0.277	0.049		6	0.251	0.057	0.217	0.061	0.045
7	0.684	0.175	0.212	0.474	0.162		7	0.528	0.522	2.4	6.4	0.195		7	0.488	0.171	0.06	0.039	0.224
8	0.408	0.614	0.182	0.235	1.48		8	3.16	6.36	7.7	6.52	6.72		8	2.48	0.184	0.127	0.198	1.46
9	2.14	5.9	5.12	0.29	7.7		9	3.2	6.96	6.88	6.46	7.78		9	8.44	0.77	7	1.455	2.305
10	6.14	7.92	9.8	3.36	7.42		10	4.42	6.8	4.76	7.76	8.2		10	8.66	2.68	8.98	2.22	4.68
11	7.04	7.86	7.18	4.48	5.6		11	5.36	6.78	3	6.18	7.28		11	8.4	2.04	9.44	1.66	4.46
12	7.88	7.96	7.48	4.76	7.5		12	6.34	7.56	5.06	7.86	7.68		12	8.3	2.32	9.74	3.2	4.04
