# Supplementary material for: RNase H1 and Sen1 ensure that transient TERRA R-loops promote the repair of short telomeres
Source: EMBO Rep. 2025 May 22;26(12):3032–44. doi: 10.1038/s44319-025-00469-7 (PMC12187912; doi:10.1038/s44319-025-00469-7)
Supplement: Supplementary file 5 — Source data Fig. 1 [file 44319_2025_469_MOESM5_ESM.zip › Figure 1/1D/1D.xlsx]

## Sheet: Sheet1
OD600 measured every 24h.
Day	est2 + EV					Day	est2 + RNH1							Day	est2 rnh201 + rnh1-D193N
	n1	n2	n3	n4			n1	n2	n3	n4	n5	n6			n1	n2	n3	n4	n5
1	8.4	8.94	9	8.3		1	8.22	8.6	8.88	7.6	7.7	7.66		1	5.86	4.12	4.3	5.88	5.1
2	8.38	8.76	8.9	6.66		2	7.66	7.26	8.4	7.98	8.28	7.22		2	7.2	7.16	7.24	6.86	6.48
3	7.78	8.54	8.52	6.46		3	7.12	6.82	8.62	7.38	8.26	6.28		3	5.38	4.88	6.2	5.58	6.16
4	4.88	7.52	7.96	5.56		4	5.58	4.42	7.66	6.36	7.44	3.64		4	4.24	4.34	5.3	4.76	3.26
5	5.96	4.98	6.78	3.06		5	1.78	2.16	6.24	3.24	4.68	1.56		5	1.86	1.72	3.98	2.58	1.98
6	2.58	3.1	4.58	3.32		6	0.66	0.76	4.12	2.66	3.28	0.58		6	0.78	1.24	3.58	2.28	0.78
7	1.46	1.9	2.18	1.6		7	0.31	0.27	1.9	1.16	0.82	3.34		7	0.18	0.31	1.84	1.1	0.25
8	0.76	1.22	0.74	1.88		8	4.52	6.76	0.447	1.22	0.21	6.4		8	1.02	1.12	3.64	1.02	0.86
9	6.3	1.88	0.399	5.56		9	6.5	8.62	1.74	6.86	1.74	6.54		9	3.6	1.7	7.16	4.64	7.2
10	7.08	6.46	7.84	6.94		10	6.72	8.26		7.84	8.16	6.86		10		7.5	7.34	7.36	7.72
11	6.9	7.98	8.44	8.04		11	7.12	8.62	7.52	7.2	8.18	6.68		11	4.16	7	7.84	7.46	7.66
12	6.68	7.36	8.4	7.68		12	6.4	8.38	7.26	6.46	7.22	6.64		12	5.72	6.68	7.58	7.66	8.16
