# Supplementary material for: RNase H1 and Sen1 ensure that transient TERRA R-loops promote the repair of short telomeres
Source: EMBO Rep. 2025 May 22;26(12):3032–44. doi: 10.1038/s44319-025-00469-7 (PMC12187912; doi:10.1038/s44319-025-00469-7)
Supplement: Supplementary file 5 — Source data Fig. 1 [file 44319_2025_469_MOESM5_ESM.zip › Figure 1/1C/1C.xlsx]

## Sheet: Sheet1
OD600 measured every 24h.
Day	est2 rad52 + EV						Day	est2 rad52 + RNH1						Day	est2 rad52 + rnh1-D193N
	n1	n2	n3	n4	n5			n1	n2	n3	n4	n5			n1	n2	n3	n4
1	7.5	7.98	6.18	4.88	8.1		1	6.42	6.9	7.36	4.58	7.7		1	6.22	7.22	7.26	5.92
2	7.06	7	6.08	5.9	6.94		2	6.68	7.34	6.96	4.72	6.18		2	4.94	6.92	6.82	7.08
3	7.54	6.72	6.24	3.3	6.6		3	6.42	6.6	7.4	2.52	3.98		3	3.22	7.04	6.66	5.62
4	4.04	4.08	4.64	0.44	4.94		4	2.88	1.94	6.3	0.7	1.02		4	0.6	3.48	5.52	3.42
5	1.18	1.02	0.94	0.04	1.36		5	0.7	0.34	3.68	0.041	0.082		5	0.056	0.92	1.76	0.76
6	0.1	0.1	0.16	0.02	0.14		6	0.07	0.06	0.529	0.027	0.032		6	0.081	0.09	0.415	0.075
