# Supplementary material for: RNase H1 and Sen1 ensure that transient TERRA R-loops promote the repair of short telomeres
Source: EMBO Rep. 2025 May 22;26(12):3032–44. doi: 10.1038/s44319-025-00469-7 (PMC12187912; doi:10.1038/s44319-025-00469-7)
Supplement: Supplementary file 6 — Source data Fig. 2 [file 44319_2025_469_MOESM6_ESM.zip]

Archive with 26 entries (19 files):
- Figure 2/
- __MACOSX/._Figure 2
- Figure 2/2A/
- __MACOSX/Figure 2/._2A
- Figure 2/2F/
- __MACOSX/Figure 2/._2F
- Figure 2/2C/
- __MACOSX/Figure 2/._2C
- Figure 2/2D/
- __MACOSX/Figure 2/._2D
- Figure 2/2E/
- __MACOSX/Figure 2/._2E
- Figure 2/2B/
- __MACOSX/Figure 2/._2B
- Figure 2/2A/2A.xlsx
- __MACOSX/Figure 2/2A/._2A.xlsx
- Figure 2/2F/2F.xlsx
- __MACOSX/Figure 2/2F/._2F.xlsx
- Figure 2/2C/2C.xlsx
- __MACOSX/Figure 2/2C/._2C.xlsx
- Figure 2/2D/2D.xlsx
- __MACOSX/Figure 2/2D/._2D.xlsx
- Figure 2/2E/2E.xlsx
- __MACOSX/Figure 2/2E/._2E.xlsx
- Figure 2/2B/2B.xlsx
- __MACOSX/Figure 2/2B/._2B.xlsx
