# Supplementary material for: RNase H1 and Sen1 ensure that transient TERRA R-loops promote the repair of short telomeres
Source: EMBO Rep. 2025 May 22;26(12):3032–44. doi: 10.1038/s44319-025-00469-7 (PMC12187912; doi:10.1038/s44319-025-00469-7)
Supplement: Supplementary file 6 — Source data Fig. 2 [file 44319_2025_469_MOESM6_ESM.zip › Figure 2/2A/2A.xlsx]

## Sheet: Sheet1
OD600 measured every 24h.
Day	WT				Day	est2				Day	RNH1-6xHA RNH201-6xmyc				Day	est2 RNH1-6xHA RNH201-6xmyc
	n1	n2	n3			n1	n2	n3			n1	n2	n3			n1	n2	n3
1	10.4	10.84	10.06		1	10.8	10.38	9.74		1	10.7	10.2	9.92		1	9.8	11	10.24
2	10.88	11.26	9.5		2	9.9	10.62	8.8		2	11.4	11.22	10.58		2	10.12	10.84	11.3
3	10.38	10.9	10.14		3	8.64	9.14	8.12		3	10.94	11.06	9.98		3	8.92	9.56	10
4	10.14	11.22	9.98		4	7.1	7.84	6.16		4	11.18	10.86	9.44		4	7.7	7.76	8.16
5	10.1	10.52	10.52		5	1.66	2.56	0.34		5	10.36	11.36	10.18		5	3.74	1.5	7.5
6	10.42	10.84	9.64		6	0.17	0.18	0.46		6	10.2	10.5	9.48		6	0.28	0.17	0.56
