# Supplementary material for: RNase H1 and Sen1 ensure that transient TERRA R-loops promote the repair of short telomeres
Source: EMBO Rep. 2025 May 22;26(12):3032–44. doi: 10.1038/s44319-025-00469-7 (PMC12187912; doi:10.1038/s44319-025-00469-7)
Supplement: Supplementary file 6 — Source data Fig. 2 [file 44319_2025_469_MOESM6_ESM.zip › Figure 2/2F/2F.xlsx]

## Sheet: Sheet1
Ct values for R-ChIP
Telomere 1L	n1		n2		n3
	R-ChIP	Input	R-ChIP	Input	R-ChIP	Input
WT	25.7795	18.2432	24.5087	17.9655	26.8061	17.9371
rnh1	25.661	18.2145	24.5211	17.9075	24.6955	17.8614
rnh201	25.1832	18.4944	25.0965	17.9943	24.8547	17.9534
rnh1 rnh201	25.6175	18.2372	25.1326	17.8893	25.1542	17.9389
Sen1-AID*	25.5128	18.23	25.6389	18.375	25.4758	18.1191
Sen1-AID* rnh1	25.0658	18.4884	25.5852	18.6572	24.9198	18.2639
Sen1-AID* rnh201	25.3628	18.3436	25.646	18.2518	25.4359	17.8564
Sen1-AID* rnh1 rnh201	25.6158	19.297	24.9406	18.8445	24.9242	18.7434
Telomere 15L	n1		n2		n3
	R-ChIP	Input	R-ChIP	Input	R-ChIP	Input
WT	28.9749	21.5141	28.0193	20.9065	28.2355	21.2033
rnh1	28.9609	21.3739	27.589	20.6112	27.6833	21.1248
rnh201	28.9627	21.408	28.4837	20.9002	28.0904	21.1135
rnh1 rnh201	29.2569	21.3185	28.492	20.6848	28.4675	21.3284
Sen1-AID*	29.0274	21.3684	29.1166	20.998	29.1982	21.4405
Sen1-AID* rnh1	28.7359	21.5362	29.8433	21.3672	29.1039	21.4543
Sen1-AID* rnh201	28.8721	21.7524	29.1796	20.8926	28.9915	21.4307
Sen1-AID* rnh1 rnh201	29.1186	22.7299	28.6084	21.8398	28.9521	22.25
