# Supplementary material for: RNase H1 and Sen1 ensure that transient TERRA R-loops promote the repair of short telomeres
Source: EMBO Rep. 2025 May 22;26(12):3032–44. doi: 10.1038/s44319-025-00469-7 (PMC12187912; doi:10.1038/s44319-025-00469-7)
Supplement: Supplementary file 6 — Source data Fig. 2 [file 44319_2025_469_MOESM6_ESM.zip › Figure 2/2C/2C.xlsx]

## Sheet: Sheet1
Ct values for RNase H1 ChIP-qPCR
Telomere 1L	n1		n2		n3
	H2 ChIP	Input	H2 ChIP	Input	H2 ChIP	Input
WT	30.8578	19.5941	30.4674	20.0292	30.3157	19.8145
RNH1-6xHA RNH201-6xmyc	29.7146	19.4589	29.0043	19.4928	29.9609	19.6039
est2 RNH1-6xHA RNH201-6xmyc (PD10)	29.9343	19.8486	30.2805	19.3494	30.2994	19.3301
est2 RNH1-6xHA RNH201-6xmyc (PD40)	28.5557	19.5435	28.9274	19.7468	28.1091	19.7546
Telomere 15L	n1		n2		n3
	H2 ChIP	Input	H2 ChIP	Input	H2 ChIP	Input
WT	36.1454	23.0105	35.3927	23.3567	35.4682	23.5123
RNH1-6xHA RNH201-6xmyc	34.707	22.9036	33.8179	22.8525	33.8833	22.7624
est2 RNH1-6xHA RNH201-6xmyc (PD10)	35.2641	23.3116	35.2316	22.5325	35.1633	22.7713
est2 RNH1-6xHA RNH201-6xmyc (PD40)	33.4544	22.928	33.8055	23.3651	33.1262	23.1181
