# Supplementary material for: RNase H1 and Sen1 ensure that transient TERRA R-loops promote the repair of short telomeres
Source: EMBO Rep. 2025 May 22;26(12):3032–44. doi: 10.1038/s44319-025-00469-7 (PMC12187912; doi:10.1038/s44319-025-00469-7)
Supplement: Supplementary file 6 — Source data Fig. 2 [file 44319_2025_469_MOESM6_ESM.zip › Figure 2/2D/2D.xlsx]

## Sheet: Sheet1
OD600 measured every 24h.
Day	WT				Day	est2				Day	Sen1-9xmyc				Day	est2 Sen1-9xmyc
	n1	n2	n3			n1	n2	n3			n1	n2	n3			n1	n2	n3
1	8.12	7.98	8.34		1	7.78	7.92	7.48		1	8.16	8.02	7.9		1	8.04	8	8.22
2	8.16	8.26	8.12		2	7.46	7.42	6.86		2	8.3	8.06	8.06		2	7.1	7.32	7.3
3	8.46	8.3	8.42		3	7.28	6.98	4.82		3	8.18	8.12	8.08		3	6.82	7.04	7.06
4	8.66	7.96	8.28		4	6.08	4.8	0.56		4	8.02	8.16	7.96		4	4.98	6.12	5.82
