# Supplementary material for: RNase H1 and Sen1 ensure that transient TERRA R-loops promote the repair of short telomeres
Source: EMBO Rep. 2025 May 22;26(12):3032–44. doi: 10.1038/s44319-025-00469-7 (PMC12187912; doi:10.1038/s44319-025-00469-7)
Supplement: Supplementary file 6 — Source data Fig. 2 [file 44319_2025_469_MOESM6_ESM.zip › Figure 2/2E/2E.xlsx]

## Sheet: Sheet1
Ct values for Sen1 ChIP-qPCR
Telomere 1L	n1		n2		n3
	H2 ChIP	Input	H2 ChIP	Input	H2 ChIP	Input
WT	26.6367	18.3849	26.6131	17.7058	25.6406	17.3682
RNH1-6xHA RNH201-6xmyc	25.9251	18.7966	25.4852	17.9593	25.2329	17.52
est2 RNH1-6xHA RNH201-6xmyc (PD10)	26.283	18.424	25.2953	17.5742	25.2445	18.0251
est2 RNH1-6xHA RNH201-6xmyc (PD40)	26.2492	18.7013	25.5915	18.2581	25.532	18.6712
Telomere 15L	n1		n2		n3
	H2 ChIP	Input	H2 ChIP	Input	H2 ChIP	Input
WT	32.1139	22.1297	32.4738	22.095	31.3076	21.6024
RNH1-6xHA RNH201-6xmyc	31.4256	22.3842	31.185	22.0026	30.849	21.8824
est2 RNH1-6xHA RNH201-6xmyc (PD10)	31.6611	22.4371	30.5108	21.7773	30.9099	22.1802
est2 RNH1-6xHA RNH201-6xmyc (PD40)	31.1978	23.0394	31.3601	22.7435	30.9628	22.7844
