# Supplementary material for: RNase H1 and Sen1 ensure that transient TERRA R-loops promote the repair of short telomeres
Source: EMBO Rep. 2025 May 22;26(12):3032–44. doi: 10.1038/s44319-025-00469-7 (PMC12187912; doi:10.1038/s44319-025-00469-7)
Supplement: Supplementary file 6 — Source data Fig. 2 [file 44319_2025_469_MOESM6_ESM.zip › Figure 2/2B/2B.xlsx]

## Sheet: Sheet1
Ct values for RNase H2 ChIP-qPCR
Telomere 1L	n1		n2		n3
	H2 ChIP	Input	H2 ChIP	Input	H2 ChIP	Input
WT	30.1736	17.6466	28.8713	18.2107	29.5694	18.1462
RNH1-6xHA RNH201-6xmyc	26.8638	17.5115	26.6024	17.4707	26.2445	17.4636
est2 RNH1-6xHA RNH201-6xmyc (PD10)	26.8661	17.4255	27.2983	17.7687	26.6734	17.7133
est2 RNH1-6xHA RNH201-6xmyc (PD40)	27.3198	17.6718	27.6051	17.7645	27.487	18.1154
Telomere 15L	n1		n2		n3
	H2 ChIP	Input	H2 ChIP	Input	H2 ChIP	Input
WT	35.6305	21.9858	34.3023	21.9246	35.009	21.7955
RNH1-6xHA RNH201-6xmyc	31.79	21.5008	31.6549	21.5596	31.3262	21.5342
est2 RNH1-6xHA RNH201-6xmyc (PD10)	32.0647	21.5044	32.6332	21.6467	31.7544	21.6388
est2 RNH1-6xHA RNH201-6xmyc (PD40)	32.7576	22.0053	32.9303	22.0508	32.8476	22.0888
