# Supplementary material for: RNase H1 and Sen1 ensure that transient TERRA R-loops promote the repair of short telomeres
Source: EMBO Rep. 2025 May 22;26(12):3032–44. doi: 10.1038/s44319-025-00469-7 (PMC12187912; doi:10.1038/s44319-025-00469-7)
Supplement: Supplementary file 7 — Source data Fig. 3 [file 44319_2025_469_MOESM7_ESM.zip]

Archive with 34 entries (29 files):
- Figure 3/
- __MACOSX/._Figure 3
- Figure 3/3B/
- __MACOSX/Figure 3/._3B
- Figure 3/3C/
- __MACOSX/Figure 3/._3C
- Figure 3/3D/
- __MACOSX/Figure 3/._3D
- Figure 3/3A/
- __MACOSX/Figure 3/._3A
- Figure 3/3B/Passage 4.tif
- __MACOSX/Figure 3/3B/._Passage 4.tif
- Figure 3/3B/Passage 5.tif
- __MACOSX/Figure 3/3B/._Passage 5.tif
- Figure 3/3B/Passage 1.tif
- __MACOSX/Figure 3/3B/._Passage 1.tif
- Figure 3/3B/Passage 2.tif
- __MACOSX/Figure 3/3B/._Passage 2.tif
- Figure 3/3B/Passage 3.tif
- __MACOSX/Figure 3/3B/._Passage 3.tif
- Figure 3/3C/3C.xlsx
- __MACOSX/Figure 3/3C/._3C.xlsx
- Figure 3/3D/Passage 4.tif
- __MACOSX/Figure 3/3D/._Passage 4.tif
- Figure 3/3D/Passage 5.tif
- __MACOSX/Figure 3/3D/._Passage 5.tif
- Figure 3/3D/Passage 1.tif
- __MACOSX/Figure 3/3D/._Passage 1.tif
- Figure 3/3D/Passage 2.tif
- __MACOSX/Figure 3/3D/._Passage 2.tif
- Figure 3/3D/Passage 3.tif
- __MACOSX/Figure 3/3D/._Passage 3.tif
- Figure 3/3A/3A.xlsx
- __MACOSX/Figure 3/3A/._3A.xlsx
