# Supplementary material for: RNase H1 and Sen1 ensure that transient TERRA R-loops promote the repair of short telomeres
Source: EMBO Rep. 2025 May 22;26(12):3032–44. doi: 10.1038/s44319-025-00469-7 (PMC12187912; doi:10.1038/s44319-025-00469-7)
Supplement: Supplementary file 7 — Source data Fig. 3 [file 44319_2025_469_MOESM7_ESM.zip › Figure 3/3C/3C.xlsx]

## Sheet: Sheet1
OD600 measured every 24h.
Day	est2						Day	est2 rnh201						Day	est2 sen1-3							Day	est2 rnh201 sen1-3
	n1	n2	n3	n4	n5			n1	n2	n3	n4	n5			n1	n2	n3	n4	n5	n6			n1	n2	n3	n4	n5
1	6.52	6.96	7.22	6.56	6.74		1	7.38	6.22	6.78	4.54	7.08		1	7.08	6.54	7.44	6.58	6.54	6.2		1	6.5	6.4	6.04	7.2	7.34
2	6.28	6.58	6.6	6.5	6.78		2	7.18	6.12	6.44	5.32	7.64		2	6.64	5.84	7.18	6.22	5.96	5.18		2	6.24	6.54	5.8	6.92	6.6
3	5.5	5.86	5.04	5.88	5.78		3	6.88	5.68	6	3.76	6.28		3	6.12	4.94	6.56	4.9	5.26	1.92		3	5.78	5.86	4.68	6.84	6.82
4	3.06	5.16	0.8	4.88	1.14		4	6.66	5.66	5.96	6.28	6.76		4	3.04	1.76	4.38	0.84	2.14	0.88		4	5.06	5.38	3.4	6.12	6.48
5	0.72	4.18	0.3	1.14	1.56		5	6.06	5.4	3.52	5.8	5.74		5	2.36	0.74	5.62	0.42	1.32	0.66		5	1.14	1.98	3.82	5.64	4.94
6	0.58	3.06	0.94	0.35	1.78		6	1.82	3.4	1.52	2.86	2.36		6	4.18	0.29	1.46	2.54	0.86	1.34		6	0.203	1.62	1.1	3.26	1.5
7	6.2	1.76	7	0.86	3.88		7	1.48	1.5	0.78	0.96	1.28		7	7.16	5.58	2.54	6.48	5.14	5.18		7	0.78	3.34	1.16	1.72	1.12
8	7.48	5.34	8.44	2.5	6.76		8	4.48	1.18	1.9	0.274	0.7		8	6.84	6.56	7.72	6.42	6.16	6.84		8	6.86	5.26	5.3	2.4	3.9
9	7.34	7.74	8.6	5.64	7.78		9	7.4	1.94	2.98	2.28	7.96		9	7.24	6.96	7.96	7.04	6.48	7.04		9	7.32	6.5	7.6	7.36	7.46
10	6.96	8.5	8.42	7.24	8.08		10	7.36	5.74	4.48	5.02	7.8		10	7.8	7.02	8.16	7.38	7.24	6.76		10	6.92	6.62	7.58	6.56	6.68
11	5.98	7.24	7.4	6.44	7.06		11	6.42	3.98	6.36	6.74	6.74		11	6.88	6	6.76	6.12	6.4	5.9		11	6.48	6.32	6.42	6.84	6.38
