# Supplementary material for: RNase H1 and Sen1 ensure that transient TERRA R-loops promote the repair of short telomeres
Source: EMBO Rep. 2025 May 22;26(12):3032–44. doi: 10.1038/s44319-025-00469-7 (PMC12187912; doi:10.1038/s44319-025-00469-7)
Supplement: Supplementary file 7 — Source data Fig. 3 [file 44319_2025_469_MOESM7_ESM.zip › Figure 3/3A/3A.xlsx]

## Sheet: Sheet1
OD600 measured every 24h.
Day	est2						Day	est2 rnh1						Day	est2 rnh201							Day	est2 rnh201
	n1	n2	n3	n4	n5			n1	n2	n3	n4	n5			n1	n2	n3	n4	n5	n6			n1	n2	n3	n4	n5
1	6.86	6.36	6.42	6.78	6.7		1	6.46	6.24	6.76	6.86	6.78		1	6.62	6.64	7.1	6.46	7.04	6.32		1	6.24	6.56	6.26	6.08	7.06
2	6.64	6.28	6.44	6.62	6.62		2	6.36	5.98	6.46	7.04	6.32		2	6.74	6.68	6.92	6.46	6.4	7.18		2	6.26	6.14	6.42	6.1	7.18
3	6.14	5.76	5.96	5.64	6.24		3	5.48	4.64	5.64	6.54	5.62		3	6.22	5.86	7.02	6.2	6.82	6.12		3	5.86	6.28	6.12	5.76	6.78
4	5.8	5.36	5.36	5.38	5.78		4	4.6	2.04	2.24	6.04	2.46		4	6.18	6.2	6.6	6.1	6.2	5.84		4	5.36	6.52	5.86	5.32	6.38
5	2.66	2.68	4.72	3.58	5.18		5	0.84	0.7	0.36	4.88	0.34		5	5.48	4.88	6.14	5.66	5.64	5.46		5	4.24	5.88	5.14	4.34	5.26
6	0.48	0.42	0.76	0.72	1.56		6	0.14	1.64	1.06	0.72	0.28		6	4.34	5.04	5.36	5.3	3.66	4.86		6	1.48	5.46	4.08	1.54	2.34
7	0.14	0.18	0.12	2.7	0.36		7	0.38	4.86	5.94	0.1	4.92		7	1.3	2.38	2.52	3.5	0.96	2.1		7	0.32	2.28	1.54	0.32	0.5
8	5.42	5.16	0.72	6.38	5.6		8	6.02	5.1	6.28	1.56	6.1		8	0.28	0.62	0.86	0.54	0.54	0.42		8	0.1	0.52	0.5	0.3	0.16
9	6.74	6.28	6.1	6.34	6.3		9	6.08	5.3	6.44	6.6	6.38		9	0.6	0.16	0.56	0.18	2	0.34		9	0.34	0.12	0.18	1.1	0.32
10	6.88	6.6	6.04	6.92	6.6		10	6.3	5.36	6.54	6.9	6.6		10	5.1	0.52	5.94	0.68	6.08	5.26		10	4.9	0.22	0.34	2.26	1.94
11	7.16	6.58	6.12	6.74	6.58		11	6.4	5.36	6.48	6.92	6.68		11	6	5.68	6.74	5.58	6.2	5.68		11	5.72	1.48	1.1	5.56	3.04
12	6.74	6.46	6.2	6.56	6.32		12	6.34	5.1	6.84	6.92	6.52		12	6.06	5.6	6.62	5.94	6.18	5.68		12	5.4	5.94	3.72	5.2	6.52
13	6.9	6.6	6.4	6.9	6.58		13	6.5	5.38	6.88	6.58	6.78		13	6.38	5.6	6.82	6.22	6.56	5.98		13	5.8	6.24	5.3	5.74	7
