# Supplementary material for: RNase H1 and Sen1 ensure that transient TERRA R-loops promote the repair of short telomeres
Source: EMBO Rep. 2025 May 22;26(12):3032–44. doi: 10.1038/s44319-025-00469-7 (PMC12187912; doi:10.1038/s44319-025-00469-7)
Supplement: Supplementary file 8 — Source data Fig. 4 [file 44319_2025_469_MOESM8_ESM.zip]

Archive with 6 entries (4 files):
- Figure 4/
- __MACOSX/._Figure 4
- Figure 4/4A/
- __MACOSX/Figure 4/._4A
- Figure 4/4A/4A.xlsx
- __MACOSX/Figure 4/4A/._4A.xlsx
