# Supplementary material for: RNase H1 and Sen1 ensure that transient TERRA R-loops promote the repair of short telomeres
Source: EMBO Rep. 2025 May 22;26(12):3032–44. doi: 10.1038/s44319-025-00469-7 (PMC12187912; doi:10.1038/s44319-025-00469-7)
Supplement: Supplementary file 8 — Source data Fig. 4 [file 44319_2025_469_MOESM8_ESM.zip › Figure 4/4A/4A.xlsx]

## Sheet: Sheet1
Ct values for Rad51 ChIP-qPCR
Telomere 1L	n1		n2		n3
	Rad51 ChIP	Input	Rad51 ChIP	Input	Rad51 ChIP	Input
WT (PD10)	27.1934	18.5086	25.9417	17.9101	26.9173	18.7058
est2 (PD10)	26.2143	19.0653	26.5711	18.8797	25.8385	18.5825
rnh1 (PD10)	26.1709	18.2753	26.2184	18.0985	27.8881	18.7877
est2 rnh1 (PD10)	25.2824	18.4945	26.3223	18.5596	25.8938	18.4466
WT (PD45)	26.4636	18.4325	25.4997	18.0845	27.4033	18.381
est2 (PD45)	24.7589	19.6592	25.2337	19.1706	24.3369	19.1752
rnh1 (PD45)	25.9773	17.576	26.2647	17.8308	27.2341	18.3609
est2 rnh1 (PD45)	24.7183	18.9389	26.9917	19.009	25.5498	18.7478
Telomere 15L	n1		n2		n3
	Rad51 ChIP	Input	Rad51 ChIP	Input	Rad51 ChIP	Input
WT (PD10)	32.0937	22.692	30.8224	22.5393	31.9317	22.902
est2 (PD10)	31.2932	22.9465	31.5711	22.9078	30.7828	22.7275
rnh1 (PD10)	31.4294	22.4647	31.4962	22.5958	33.1856	22.8865
est2 rnh1 (PD10)	30.6033	22.5869	31.597	22.8198	31.7719	22.5998
WT (PD45)	31.3289	22.6662	30.433	22.6011	32.2972	22.5695
est2 (PD45)	30.2261	24.5764	31.1198	23.6324	29.8369	24.3345
rnh1 (PD45)	31.0633	21.9876	31.4279	22.5132	32.5287	22.5378
est2 rnh1 (PD45)	31.5426	23.5683	33.6246	23.5196	30.7555	23.338
